# Supplementary material for: NMR “Finger Prints” of N-Heterocyclic Carbenes, DFT Analysis: Scopes and Limitations
Source: Molecules. 2023 Nov 23;28(23):7729. doi: 10.3390/molecules28237729 (PMC10707865; doi:10.3390/molecules28237729)
Supplement: Supplementary file 1 [file molecules-28-07729-s001.zip]

Archive with 1 entries (1 files):
- molecules-2704789-supplementary.pdf
